# Supplementary material for: Clinical Manifestations of Subjects with Long COVID and Their Associations with Drug Use: The BioICOPER Study
Source: Biomedicines. 2026 Jan 15;14(1):192. doi: 10.3390/biomedicines14010192 (PMC12838705; doi:10.3390/biomedicines14010192)
Supplement: Supplementary file 1 [file biomedicines-14-00192-s001.zip]

Archive with 1 entries (1 files):
- biomedicines-4052383-supplementary.pdf
